# Supplementary material for: Grignard Reagent-Catalyzed Hydroboration of Esters, Nitriles, and Imines
Source: Molecules. 2023 Oct 14;28(20):7090. doi: 10.3390/molecules28207090 (PMC10609653; doi:10.3390/molecules28207090)
Supplement: Supplementary file 1 [file molecules-28-07090-s001.zip]

Archive with 1 entries (1 files):
- molecules-2632194-supplementary.pdf
